# Supplementary material for: A machine learning model for predicting short-term in-hospital mortality in acute myocardial infarction with coexisting chronic obstructive pulmonary disease
Source: Front Cardiovasc Med. 2026 Jun 25;13:1863785. doi: 10.3389/fcvm.2026.1863785 (PMC13346180; doi:10.3389/fcvm.2026.1863785)
Supplement: Supplementary file 4 [file Table1.xls]

## Sheet: Supplementary Table 1
	Supplementary Table 1 Parameters of Machine Learning Models
	Model	AUC	Parameter	Value
	XGBClassifier	0.739	objective	binary:logistic
			colsample_bytree	Default / Not explicitly specified
			learning_rate	Default / Not explicitly specified
			max_depth	Default / Not explicitly specified
			min_child_weight	Default / Not explicitly specified
			n_estimators	Default / Not explicitly specified
			reg_lambda	Default / Not explicitly specified
			subsample	Default / Not explicitly specified
	LogisticRegression	0.782	C	1
			l1_ratio	Not applicable
			max_iter	100
			penalty	l2
			solver	lbfgs
			tol	0.0001
	LGBMClassifier	0.761	boosting_type	gbdt
			colsample_bytree	1
			learning_rate	0.1
			max_depth	-1
			min_child_samples	20
			n_estimators	100
			num_leaves	31
			reg_alpha	0
			reg_lambda	0
			subsample	1
	AdaBoostClassifier	0.764	learning_rate	1
			n_estimators	50
	GradientBoostingClassifier	0.767	learning_rate	0.1
			loss	log_loss
			max_depth	3
			max_features	Default / Not explicitly specified
			min_samples_leaf	1
			min_samples_split	2
			n_estimators	100
			subsample	1
