# Supplementary material for: A machine learning model for predicting short-term in-hospital mortality in acute myocardial infarction with coexisting chronic obstructive pulmonary disease
Source: Front Cardiovasc Med. 2026 Jun 25;13:1863785. doi: 10.3389/fcvm.2026.1863785 (PMC13346180; doi:10.3389/fcvm.2026.1863785)
Supplement: Supplementary file 5 [file Table2.xls]

## Sheet: Supplementary Table 2
Supplementary Table 2. Missingness of the final predictors before imputation
Predictor	Missing, n (%)
β-blocker use	0 (0.0%)
Lactate dehydrogenase	174 (26.3%)
Age	0 (0.0%)
ACEI/ARB use	0 (0.0%)
Blood urea nitrogen	2 (0.3%)
Sepsis	0 (0.0%)
Respiratory rate	1 (0.2%)
Heart rate	0 (0.0%)
Abbreviations: ACEI, angiotensin-converting enzyme inhibitor; ARB, angiotensin receptor blocker; LDH, lactate dehydrogenase; BUN, blood urea nitrogen; RR, respiratory rate; HR, heart rate.
